# Supplementary material for: Evaluation and Characterization of the Insecticidal Activity and Synergistic Effects of Different GroEL Proteins from Bacteria Associated with Entomopathogenic Nematodes on Galleria mellonella
Source: Toxins (Basel). 2023 Oct 24;15(11):623. doi: 10.3390/toxins15110623 (PMC10674725; doi:10.3390/toxins15110623)
Supplement: Supplementary file 1 [file toxins-15-00623-s001.zip]

Archive with 1 entries (1 files):
- toxins-2666461-supplementary.pdf
